# Supplementary material for: ﻿Notes on Dysderidae (Arachnida, Araneae) of Armenia and Iran, with new species and records
Source: Zookeys. 2023 Jul 25;1172:117–30. doi: 10.3897/zookeys.1172.107112 (PMC10394508; doi:10.3897/zookeys.1172.107112)
Supplement: XML Treatment for Dysdera haykana [file zookeys.1172.107112-treatment1.xml]

<!DOCTYPE tp:taxon-treatment
  PUBLIC "-//TaxonX//DTD Taxonomic Treatment Publishing DTD v0 20100105//EN" "tax-treatment-NSO.dtd">
<tp:taxon-treatment xmlns:tp="http://www.plazi.org/taxpub"><tp:treatment-meta><kwd-group><label>Taxon classification</label><kwd>
                <named-content content-type="kingdom">Animalia</named-content>
              </kwd><kwd>
                <named-content content-type="order">Araneae</named-content>
              </kwd><kwd>
                <named-content content-type="family">Dysderidae</named-content>
              </kwd></kwd-group><mixed-citation publication-type="journal"><person-group><name><surname>Kosyan</surname><given-names>Armine</given-names></name><name><surname>Zamani</surname><given-names>Alireza</given-names></name><name><surname>Marusik</surname><given-names>Yuri M.</given-names></name></person-group><article-title>﻿Notes on <tp:taxon-name><tp:taxon-name-part taxon-name-part-type="family">Dysderidae</tp:taxon-name-part></tp:taxon-name> (<tp:taxon-name><tp:taxon-name-part taxon-name-part-type="class">Arachnida</tp:taxon-name-part></tp:taxon-name>, <tp:taxon-name><tp:taxon-name-part taxon-name-part-type="order">Araneae</tp:taxon-name-part></tp:taxon-name>) of Armenia and Iran, with new species and records</article-title><source>Zookeys</source><day>25</day><month>07</month><year>2023</year><volume>1172</volume><fpage>117</fpage><lpage>130</lpage><pub-id pub-id-type="doi">10.3897/zookeys.1172.107112</pub-id></mixed-citation></tp:treatment-meta><tp:nomenclature><label>﻿</label><tp:taxon-name>
              <object-id xmlns:xlink="http://www.w3.org/1999/xlink" content-type="arpha" xlink:type="simple">901AE16D-09FE-5966-B6A2-22B92D083C00</object-id>
              <tp:taxon-name-part taxon-name-part-type="genus" reg="Dysdera">Dysdera</tp:taxon-name-part>
              <tp:taxon-name-part taxon-name-part-type="species" reg="haykana">haykana</tp:taxon-name-part>
              <object-id xmlns:xlink="http://www.w3.org/1999/xlink" content-type="zoobank" xlink:type="simple">https://zoobank.org/F47E0340-1B68-488A-8B19-4291FADF47F7</object-id>
            </tp:taxon-name><tp:taxon-status xmlns:xlink="http://www.w3.org/1999/xlink" xlink:type="simple">sp. nov.</tp:taxon-status><xref ref-type="fig" rid="F1">Figs 1A</xref><xref ref-type="fig" rid="F2">, 2A–D</xref><xref ref-type="fig" rid="F3">, 3A, B</xref></tp:nomenclature><tp:treatment-sec sec-type="type material" id="SECID0EVFAC"><title>Type materials.</title><p><bold><italic>Holotype</italic></bold> ♂ (<named-content xmlns:xlink="http://www.w3.org/1999/xlink" content-type="dwc:institutional_code" xlink:title="Zoological Museum of the Moscow State University, Russia" xlink:href="http://grbio.org/institution/moscow-state-university" xlink:type="simple">ZMMU</named-content>), Armenia: <italic>Lori Province</italic>: Mets Parni, <named-content xmlns:xlink="http://www.w3.org/1999/xlink" content-type="dwc:verbatimCoordinates" xlink:type="simple"><named-content content-type="geo-json" specific-use="{&#34;type&#34;:&#34;Point&#34;,&#34;coordinates&#34;:[44.075889,40.820944]}" id="NCID0EKGAC" xlink:type="simple">40°49'15.4"N, 44°04'33.2"E</named-content></named-content>, 30.04.2022 (A. Kosyan). <bold><italic>Paratypes</italic></bold>: 1♂ (<named-content xmlns:xlink="http://www.w3.org/1999/xlink" content-type="dwc:institutional_code" xlink:title="Zoological Museum of the Moscow State University, Russia" xlink:href="http://grbio.org/institution/moscow-state-university" xlink:type="simple">ZMMU</named-content>), same data as for the holotype; 1♂ (<named-content xmlns:xlink="http://www.w3.org/1999/xlink" content-type="dwc:institutional_code" xlink:title="Zoological Museum of the Moscow State University, Russia" xlink:href="http://grbio.org/institution/moscow-state-university" xlink:type="simple">ZMMU</named-content>), <italic>Kotayk Province</italic>: env. of Solak Vill., <named-content xmlns:xlink="http://www.w3.org/1999/xlink" content-type="dwc:verbatimCoordinates" xlink:type="simple"><named-content content-type="geo-json" specific-use="{&#34;type&#34;:&#34;Point&#34;,&#34;coordinates&#34;:[44.715833,40.476111]}" id="NCID0EBHAC" xlink:type="simple">40°28'34"N, 44°42'57"E</named-content></named-content>, 14.05.2021 (Y.M. Marusik).</p></tp:treatment-sec><tp:treatment-sec sec-type="etymology" id="SECID0EGHAC"><title>Etymology.</title><p>The specific epithet is an adjective referring to Hayk Nahapet (in Armenian: Հայկ), the legendary patriarch and founder of the Armenian nation.</p></tp:treatment-sec><tp:treatment-sec sec-type="diagnosis" id="SECID0ELHAC"><title>Diagnosis.</title><p>The new species belongs to the <italic><tp:taxon-name><tp:taxon-name-part taxon-name-part-type="genus" reg="Dysdera"/><tp:taxon-name-part taxon-name-part-type="species" reg="asiatica">asiatica</tp:taxon-name-part></tp:taxon-name></italic> species-group and is most similar to <italic><tp:taxon-name><tp:taxon-name-part taxon-name-part-type="genus" reg="Dysdera">D.</tp:taxon-name-part><tp:taxon-name-part taxon-name-part-type="species" reg="asiatica">asiatica</tp:taxon-name-part></tp:taxon-name></italic> Nosek, 1905 (see <xref ref-type="bibr" rid="B5">Deeleman-Reinhold and Deeleman 1988</xref>: figs 226, 227) and <italic><tp:taxon-name><tp:taxon-name-part taxon-name-part-type="genus" reg="Dysdera">D.</tp:taxon-name-part><tp:taxon-name-part taxon-name-part-type="species" reg="ukrainensis">ukrainensis</tp:taxon-name-part></tp:taxon-name></italic> Charitonov, 1956 (as illustrated by <xref ref-type="bibr" rid="B3">Charitonov 1956</xref>: fig. 16) in possessing a spine-like median process (<italic><abbrev xmlns:xlink="http://www.w3.org/1999/xlink" xlink:title="median process" id="ABBRID0E1IAC" xlink:type="simple">Mp</abbrev></italic>) (vs either lacking or of a different shape (with 2 or more teeth) in other species). <italic><tp:taxon-name><tp:taxon-name-part taxon-name-part-type="genus" reg="Dysdera">Dysdera</tp:taxon-name-part><tp:taxon-name-part taxon-name-part-type="species" reg="haykana">haykana</tp:taxon-name-part></tp:taxon-name></italic> sp. nov. can be distinguished from both species by the almost indistinct spine-like outgrowth (<italic>So</italic>) on the median crest (vs distinct). From <italic><tp:taxon-name><tp:taxon-name-part taxon-name-part-type="genus" reg="Dysdera">D.</tp:taxon-name-part><tp:taxon-name-part taxon-name-part-type="species" reg="ukrainensis">ukrainensis</tp:taxon-name-part></tp:taxon-name></italic>, it also differs by having median crest (<italic>Mc</italic>) ca 2.5 times longer than high (vs as long as high), the median process extending the median crest (vs not extending), and the relatively larger posterior apophysis (<italic><abbrev xmlns:xlink="http://www.w3.org/1999/xlink" xlink:title="posterior apophysis" id="ABBRID0EDKAC" xlink:type="simple">Pa</abbrev></italic>) (cf. Fig. <xref ref-type="fig" rid="F2">2A</xref> and <xref ref-type="bibr" rid="B3">Charitonov 1956</xref>: fig. 16).</p></tp:treatment-sec><tp:treatment-sec sec-type="description" id="SECID0EPKAC"><title>Description.</title><p><bold>Male</bold> (Holotype). Habitus as in Fig. <xref ref-type="fig" rid="F1">1A</xref>. Total length 9.22. Carapace 4.16 long, 3.33 wide. Eye sizes: <abbrev xmlns:xlink="http://www.w3.org/1999/xlink" xlink:title="anterior median eye" id="ABBRID0E2KAC" xlink:type="simple">AME</abbrev> 0.22, <abbrev xmlns:xlink="http://www.w3.org/1999/xlink" xlink:title="posterior median eye" id="ABBRID0E6KAC" xlink:type="simple">PME</abbrev> 0.16, <abbrev xmlns:xlink="http://www.w3.org/1999/xlink" xlink:title="posterior lateral eye" id="ABBRID0EDLAC" xlink:type="simple">PLE</abbrev> 0.19. Carapace and chelicerae dark reddish; carapace slightly lighter posteriorly. Sternum, labium, and maxillae reddish. Legs yellowish orange. Abdomen light beige, without any pattern. Spinnerets uniformly beige. Measurements of legs: I: 11.00 (3.09, 2.11, 2.59, 2.49, 0.72), II: 10.91 (3.13, 1.90, 2.52, 2.69, 0.67), III: 8.23 (2.48, 1.34, 1.52, 2.26, 0.63), IV: 10.85 (3.16, 1.80, 2.23, 2.91, 0.75). Spination: I, II: no spines; III: <abbrev xmlns:xlink="http://www.w3.org/1999/xlink" xlink:title="tibia" id="ABBRID0EHLAC" xlink:type="simple">Ti</abbrev>: 2pl, 1rl, 2v; <abbrev xmlns:xlink="http://www.w3.org/1999/xlink" xlink:title="metatarsus" id="ABBRID0ELLAC" xlink:type="simple">Mt</abbrev>: 3pl, 3rl, 6v. IV: <abbrev xmlns:xlink="http://www.w3.org/1999/xlink" xlink:title="femur" id="ABBRID0EPLAC" xlink:type="simple">Fe</abbrev>: 1d; <abbrev xmlns:xlink="http://www.w3.org/1999/xlink" xlink:title="tibia" id="ABBRID0ETLAC" xlink:type="simple">Ti</abbrev>: 2pl, 2rl, 2v; <abbrev xmlns:xlink="http://www.w3.org/1999/xlink" xlink:title="metatarsus" id="ABBRID0EXLAC" xlink:type="simple">Mt</abbrev>: 2d, 3pl, 3rl, 4v.</p><fig id="F1" position="float" orientation="portrait"><object-id xmlns:xlink="http://www.w3.org/1999/xlink" content-type="doi" xlink:type="simple">10.3897/zookeys.1172.107112.figure1</object-id><object-id xmlns:xlink="http://www.w3.org/1999/xlink" content-type="arpha" xlink:type="simple">2CDD736F-C315-56F3-A27D-32C8C69E5204</object-id><label>Figure 1.</label><caption><p>Habitus of the holotype male of <italic><tp:taxon-name><tp:taxon-name-part taxon-name-part-type="genus" reg="Dysdera">Dysdera</tp:taxon-name-part><tp:taxon-name-part taxon-name-part-type="species" reg="haykana">haykana</tp:taxon-name-part></tp:taxon-name></italic> sp. nov. (<bold>A</bold>) and the female of <italic><tp:taxon-name><tp:taxon-name-part taxon-name-part-type="genus" reg="Dysdera">D.</tp:taxon-name-part><tp:taxon-name-part taxon-name-part-type="species" reg="nakhchivanica">nakhchivanica</tp:taxon-name-part></tp:taxon-name></italic> (<bold>B</bold>), dorsal.</p></caption><graphic xmlns:xlink="http://www.w3.org/1999/xlink" xlink:href="zookeys-1172-117_article-107112__-g001.jpg" position="float" orientation="portrait" xlink:type="simple" id="oo_883876.jpg"><uri content-type="original_file" xlink:type="simple">https://binary.pensoft.net/fig/883876</uri></graphic></fig><p>Palp as in Figs <xref ref-type="fig" rid="F2">2A–D</xref>, <xref ref-type="fig" rid="F3">3A, B</xref>; bulb 3 times longer than its maximal width; psembolus 1.5 times longer than tegulum; tegulum 1.27 times longer than wide; median crest (<italic>Mc</italic>) elongate, ca 2.5 times longer than high, with almost indistinct spine-like outgrowth (<italic>So</italic>), middle part of psembolus with spine-like process (<italic><abbrev xmlns:xlink="http://www.w3.org/1999/xlink" xlink:title="median process" id="ABBRID0E2NAC" xlink:type="simple">Mp</abbrev></italic>), its tip extending dorsal margin of median crest.</p><fig id="F2" position="float" orientation="portrait"><object-id xmlns:xlink="http://www.w3.org/1999/xlink" content-type="doi" xlink:type="simple">10.3897/zookeys.1172.107112.figure2</object-id><object-id xmlns:xlink="http://www.w3.org/1999/xlink" content-type="arpha" xlink:type="simple">B24510C1-3F29-5DEF-8A28-425E616A754F</object-id><label>Figure 2.</label><caption><p>Male of <italic><tp:taxon-name><tp:taxon-name-part taxon-name-part-type="genus" reg="Dysdera">Dysdera</tp:taxon-name-part><tp:taxon-name-part taxon-name-part-type="species" reg="haykana">haykana</tp:taxon-name-part></tp:taxon-name></italic> sp. nov., bulb. <bold>A</bold> retrolateral <bold>B</bold> prolateral <bold>C</bold> dorsal <bold>D</bold> ventral. Abbreviation: <italic>Mc</italic> – median crest, <italic><abbrev xmlns:xlink="http://www.w3.org/1999/xlink" xlink:title="median process" id="ABBRID0ECPAC" xlink:type="simple">Mp</abbrev></italic> – median process, <italic><abbrev xmlns:xlink="http://www.w3.org/1999/xlink" xlink:title="patella" id="ABBRID0EHPAC" xlink:type="simple">Pa</abbrev></italic> – posterior apophysis, <italic>So</italic> – spine-like outgrowth. Scale bar: 0.2 mm.</p></caption><graphic xmlns:xlink="http://www.w3.org/1999/xlink" xlink:href="zookeys-1172-117_article-107112__-g002.jpg" position="float" orientation="portrait" xlink:type="simple" id="oo_883877.jpg"><uri content-type="original_file" xlink:type="simple">https://binary.pensoft.net/fig/883877</uri></graphic></fig><fig id="F3" position="float" orientation="portrait"><object-id xmlns:xlink="http://www.w3.org/1999/xlink" content-type="doi" xlink:type="simple">10.3897/zookeys.1172.107112.figure3</object-id><object-id xmlns:xlink="http://www.w3.org/1999/xlink" content-type="arpha" xlink:type="simple">A281CB6A-333B-54A5-9C68-3E249151143E</object-id><label>Figure 3.</label><caption><p>Male of <italic><tp:taxon-name><tp:taxon-name-part taxon-name-part-type="genus" reg="Dysdera">Dysdera</tp:taxon-name-part><tp:taxon-name-part taxon-name-part-type="species" reg="haykana">haykana</tp:taxon-name-part></tp:taxon-name></italic> sp. nov., bulb. <bold>A</bold> prolateral <bold>B</bold> dorso-prolateral. Scale bar: 0.1 mm.</p></caption><graphic xmlns:xlink="http://www.w3.org/1999/xlink" xlink:href="zookeys-1172-117_article-107112__-g003.jpg" position="float" orientation="portrait" xlink:type="simple" id="oo_883878.jpg"><uri content-type="original_file" xlink:type="simple">https://binary.pensoft.net/fig/883878</uri></graphic></fig><p><bold>Female.</bold> Unknown.</p></tp:treatment-sec><tp:treatment-sec sec-type="notes" id="SECID0EYAAE"><title>Note.</title><p>The record of <italic><tp:taxon-name><tp:taxon-name-part taxon-name-part-type="genus" reg="Dysdera">D.</tp:taxon-name-part><tp:taxon-name-part taxon-name-part-type="species" reg="ukrainensis">ukrainensis</tp:taxon-name-part></tp:taxon-name></italic> in central Georgia (cf. <xref ref-type="bibr" rid="B15">Otto 2022</xref>) may belong to this species. <xref ref-type="bibr" rid="B13">Kovblyuk et al. (2008)</xref> redescribed the types of <italic><tp:taxon-name><tp:taxon-name-part taxon-name-part-type="genus" reg="Dysdera">D.</tp:taxon-name-part><tp:taxon-name-part taxon-name-part-type="species" reg="ukrainensis">ukrainensis</tp:taxon-name-part></tp:taxon-name></italic>, although their figures of the lectotype male differs from those provided in <xref ref-type="bibr" rid="B3">Charitonov (1956)</xref> in the shape of the median process. Moreover, according to <xref ref-type="bibr" rid="B13">Kovblyuk et al. (2008)</xref>, the median process can vary in shape and may be bifurcated on the tip.</p></tp:treatment-sec><tp:treatment-sec sec-type="distribution" id="SECID0EECAE"><title>Distribution.</title><p>Known only from the listed localities in Kotayk and Lori provinces, central and northern Armenia (Fig. <xref ref-type="fig" rid="F10">10</xref>).</p></tp:treatment-sec><tp:treatment-sec><!--Section generated to contain objects referenced in tp:taxon-treatment.--><fig id="F10" position="float" orientation="portrait"><object-id xmlns:xlink="http://www.w3.org/1999/xlink" content-type="doi" xlink:type="simple">10.3897/zookeys.1172.107112.figure10</object-id><object-id xmlns:xlink="http://www.w3.org/1999/xlink" content-type="arpha" xlink:type="simple">547689FF-41FD-5E95-8E2E-BA5B914F6B51</object-id><label>Figure 10.</label><caption><p>Distribution records of <italic><tp:taxon-name><tp:taxon-name-part taxon-name-part-type="genus" reg="Dysdera">Dysdera</tp:taxon-name-part><tp:taxon-name-part taxon-name-part-type="species" reg="haykana">haykana</tp:taxon-name-part></tp:taxon-name></italic> sp. nov. (circles), <italic><tp:taxon-name><tp:taxon-name-part taxon-name-part-type="genus" reg="Dysdera">D.</tp:taxon-name-part><tp:taxon-name-part taxon-name-part-type="species" reg="nakhchivanica">nakhchivanica</tp:taxon-name-part></tp:taxon-name></italic> (squares), and <italic><tp:taxon-name><tp:taxon-name-part taxon-name-part-type="genus" reg="Harpactea">Harpactea</tp:taxon-name-part><tp:taxon-name-part taxon-name-part-type="species" reg="armenica">armenica</tp:taxon-name-part></tp:taxon-name></italic> (triangles). Type localities are marked with red.</p></caption><graphic xmlns:xlink="http://www.w3.org/1999/xlink" xlink:href="zookeys-1172-117_article-107112__-g010.jpg" position="float" orientation="portrait" xlink:type="simple" id="oo_883885.jpg"><uri content-type="original_file" xlink:type="simple">https://binary.pensoft.net/fig/883885</uri></graphic></fig></tp:treatment-sec><ref-list><ref id="B5"><mixed-citation xmlns:xlink="http://www.w3.org/1999/xlink" xlink:type="simple"><person-group><name name-style="western"><surname>Deeleman-Reinhold</surname><given-names>CL</given-names></name><name name-style="western"><surname>Deeleman</surname><given-names>PR</given-names></name></person-group> (<year>1988</year>) <article-title>Revision des <tp:taxon-name><tp:taxon-name-part taxon-name-part-type="family">Dysderinae</tp:taxon-name-part></tp:taxon-name> (<tp:taxon-name><tp:taxon-name-part taxon-name-part-type="order">Araneae</tp:taxon-name-part></tp:taxon-name>, <tp:taxon-name><tp:taxon-name-part taxon-name-part-type="family">Dysderidae</tp:taxon-name-part></tp:taxon-name>), les espèces mediterranéennes occidentales exceptées.</article-title><source>Tijdschrift voor Entomologie</source><volume>131</volume>: <fpage>141</fpage>–<lpage>269</lpage>.</mixed-citation></ref><ref id="B3"><mixed-citation xmlns:xlink="http://www.w3.org/1999/xlink" xlink:type="simple"><person-group><name name-style="western"><surname>Charitonov</surname><given-names>DE</given-names></name></person-group> (<year>1956</year>) <article-title>Obzor paukov semeistva <tp:taxon-name><tp:taxon-name-part taxon-name-part-type="family">Dysderidae</tp:taxon-name-part></tp:taxon-name> fauny SSSR. Uchenye Zapiski Molotovskogo Gosudarstvennogo Universiteta Imeni A. M.</article-title><source>Gor’kogo</source><volume>10</volume>: <fpage>17</fpage>–<lpage>39</lpage>. [In Russian]</mixed-citation></ref><ref id="B15"><mixed-citation xmlns:xlink="http://www.w3.org/1999/xlink" xlink:type="simple"><person-group><name name-style="western"><surname>Otto</surname><given-names>S</given-names></name></person-group> (<year>2022</year>) Caucasian Spiders. A faunistic database on the spiders of the Caucasus. Version 02.2022. <ext-link xlink:href="https://caucasus-spiders.info/" ext-link-type="uri" xlink:type="simple">https://caucasus-spiders.info/</ext-link></mixed-citation></ref><ref id="B13"><mixed-citation xmlns:xlink="http://www.w3.org/1999/xlink" xlink:type="simple"><person-group><name name-style="western"><surname>Kovblyuk</surname><given-names>MM</given-names></name><name name-style="western"><surname>Prokopenko</surname><given-names>EV</given-names></name><name name-style="western"><surname>Nadolny</surname><given-names>AA</given-names></name></person-group> (<year>2008</year>) <article-title>Spider family <tp:taxon-name><tp:taxon-name-part taxon-name-part-type="family">Dysderidae</tp:taxon-name-part></tp:taxon-name> of the Ukraine (<tp:taxon-name><tp:taxon-name-part taxon-name-part-type="class">Arachnida</tp:taxon-name-part></tp:taxon-name>, <tp:taxon-name><tp:taxon-name-part taxon-name-part-type="order">Aranei</tp:taxon-name-part></tp:taxon-name>).</article-title><source>Euroasian Entomological Journal</source><volume>7</volume>(<issue>4</issue>): <fpage>287</fpage>–<lpage>306</lpage>. <ext-link xlink:href="10.23885/1814-3326-2008-4-1-3-40" ext-link-type="doi" xlink:type="simple">https://doi.org/10.23885/1814-3326-2008-4-1-3-40</ext-link></mixed-citation></ref></ref-list></tp:taxon-treatment>
