# Supplementary material for: ﻿Notes on Dysderidae (Arachnida, Araneae) of Armenia and Iran, with new species and records
Source: Zookeys. 2023 Jul 25;1172:117–30. doi: 10.3897/zookeys.1172.107112 (PMC10394508; doi:10.3897/zookeys.1172.107112)
Supplement: XML Treatment for Dysdera nakhchivanica [file zookeys.1172.107112-treatment2.xml]

<!DOCTYPE tp:taxon-treatment
  PUBLIC "-//TaxonX//DTD Taxonomic Treatment Publishing DTD v0 20100105//EN" "tax-treatment-NSO.dtd">
<tp:taxon-treatment xmlns:tp="http://www.plazi.org/taxpub"><tp:treatment-meta><kwd-group><label>Taxon classification</label><kwd>
                <named-content content-type="kingdom">Animalia</named-content>
              </kwd><kwd>
                <named-content content-type="order">Araneae</named-content>
              </kwd><kwd>
                <named-content content-type="family">Dysderidae</named-content>
              </kwd></kwd-group><mixed-citation publication-type="journal"><person-group><name><surname>Kosyan</surname><given-names>Armine</given-names></name><name><surname>Zamani</surname><given-names>Alireza</given-names></name><name><surname>Marusik</surname><given-names>Yuri M.</given-names></name></person-group><article-title>﻿Notes on <tp:taxon-name><tp:taxon-name-part taxon-name-part-type="family">Dysderidae</tp:taxon-name-part></tp:taxon-name> (<tp:taxon-name><tp:taxon-name-part taxon-name-part-type="class">Arachnida</tp:taxon-name-part></tp:taxon-name>, <tp:taxon-name><tp:taxon-name-part taxon-name-part-type="order">Araneae</tp:taxon-name-part></tp:taxon-name>) of Armenia and Iran, with new species and records</article-title><source>Zookeys</source><day>25</day><month>07</month><year>2023</year><volume>1172</volume><fpage>117</fpage><lpage>130</lpage><pub-id pub-id-type="doi">10.3897/zookeys.1172.107112</pub-id></mixed-citation></tp:treatment-meta><tp:nomenclature><label>﻿</label><tp:taxon-name>
              <object-id xmlns:xlink="http://www.w3.org/1999/xlink" content-type="arpha" xlink:type="simple">040D3138-FBA0-5AAD-96F7-75B21C5479C7</object-id>
              <tp:taxon-name-part taxon-name-part-type="genus" reg="Dysdera">Dysdera</tp:taxon-name-part>
              <tp:taxon-name-part taxon-name-part-type="species" reg="nakhchivanica">nakhchivanica</tp:taxon-name-part>
            </tp:taxon-name><tp:taxon-authority>Beydizade, Shafaie &amp; Guseinov, 2018</tp:taxon-authority><xref ref-type="fig" rid="F1">Figs 1B</xref><xref ref-type="fig" rid="F4">, 4A–D</xref><xref ref-type="fig" rid="F5">, 5A, B</xref><xref ref-type="fig" rid="F6">, 6A–D</xref><xref ref-type="fig" rid="F7">, 7</xref><tp:nomenclature-citation-list><tp:nomenclature-citation><tp:taxon-name>
                  <tp:taxon-name-part taxon-name-part-type="genus" reg="Dysdera">Dysdera</tp:taxon-name-part>
                  <tp:taxon-name-part taxon-name-part-type="species" reg="nakhchivanica">nakhchivanica</tp:taxon-name-part>
                </tp:taxon-name><comment><xref ref-type="bibr" rid="B1">Beydizade et al., 2018</xref>: 1112, figs 1–4, 7–9 (♂).</comment></tp:nomenclature-citation></tp:nomenclature-citation-list></tp:nomenclature><tp:treatment-sec sec-type="material" id="SECID0EYEAE"><title>Material examined.</title><p>Armenia: <italic>Vayots Dzor Province</italic>: 1♂ 1♀ 2 juv. (<named-content xmlns:xlink="http://www.w3.org/1999/xlink" content-type="dwc:institutional_code" xlink:title="Zoological Museum of the Moscow State University, Russia" xlink:href="http://grbio.org/institution/moscow-state-university" xlink:type="simple">ZMMU</named-content>), env. of Gnishik Vill., <named-content xmlns:xlink="http://www.w3.org/1999/xlink" content-type="dwc:verbatimCoordinates" xlink:type="simple"><named-content content-type="geo-json" specific-use="{&#34;type&#34;:&#34;Point&#34;,&#34;coordinates&#34;:[45.294444,39.671667]}" id="NCID0EIFAE" xlink:type="simple">39°40'18"N, 45°17'40"E</named-content></named-content>, ca 2030 m, 11.05.2021 (Y.M. Marusik); 3♂ 3♀ 6 juv. (<named-content xmlns:xlink="http://www.w3.org/1999/xlink" content-type="dwc:institutional_code" xlink:title="Zoological Museum of the Moscow State University, Russia" xlink:href="http://grbio.org/institution/moscow-state-university" xlink:type="simple">ZMMU</named-content>), Shatin, <named-content xmlns:xlink="http://www.w3.org/1999/xlink" content-type="dwc:verbatimCoordinates" xlink:type="simple"><named-content content-type="geo-json" specific-use="{&#34;type&#34;:&#34;Point&#34;,&#34;coordinates&#34;:[45.316667,39.833333]}" id="NCID0EVFAE" xlink:type="simple">39°50'N, 45°19'E</named-content></named-content>, 9.05.2021 (Y.M. Marusik).</p></tp:treatment-sec><tp:treatment-sec sec-type="diagnosis" id="SECID0E1FAE"><title>Diagnosis.</title><p>For the male, see <xref ref-type="bibr" rid="B1">Beydizade et al. (2018)</xref>. The female of <italic><tp:taxon-name><tp:taxon-name-part taxon-name-part-type="genus" reg="Dysdera">D.</tp:taxon-name-part><tp:taxon-name-part taxon-name-part-type="species" reg="nakhchivanica">nakhchivanica</tp:taxon-name-part></tp:taxon-name></italic> is most similar to that of <italic><tp:taxon-name><tp:taxon-name-part taxon-name-part-type="genus" reg="Dysdera">D.</tp:taxon-name-part><tp:taxon-name-part taxon-name-part-type="species" reg="collucata">collucata</tp:taxon-name-part></tp:taxon-name></italic> Dunin, 1991, a species restricted to southernmost Armenia. The two species have tips of receptacular lateral edges (<italic>Rl</italic>) bent posteriorly (vs not bent or directed anteriorly in other species) and have membranous posterior diverticula (<italic><abbrev xmlns:xlink="http://www.w3.org/1999/xlink" xlink:title="pair of diverticula" id="ABBRID0E4GAE" xlink:type="simple">Pd</abbrev></italic>) unknown in other <italic><tp:taxon-name><tp:taxon-name-part taxon-name-part-type="genus" reg="Dysdera">Dysdera</tp:taxon-name-part></tp:taxon-name></italic> species in the Caucasus or adjacent regions. The female of <italic><tp:taxon-name><tp:taxon-name-part taxon-name-part-type="genus" reg="Dysdera">D.</tp:taxon-name-part><tp:taxon-name-part taxon-name-part-type="species" reg="nakhchivanica">nakhchivanica</tp:taxon-name-part></tp:taxon-name></italic> differs from that of <italic><tp:taxon-name><tp:taxon-name-part taxon-name-part-type="genus" reg="Dysdera">D.</tp:taxon-name-part><tp:taxon-name-part taxon-name-part-type="species" reg="collucata">collucata</tp:taxon-name-part></tp:taxon-name></italic> by the relatively longer (i.e., three times wider than long) and distinctly trapezoidal dorsal arch (<italic><abbrev xmlns:xlink="http://www.w3.org/1999/xlink" xlink:title="dorsal arch" id="ABBRID0E6HAE" xlink:type="simple">Da</abbrev></italic>).</p></tp:treatment-sec><tp:treatment-sec sec-type="description" id="SECID0EDIAE"><title>Description.</title><p><bold>Male.</bold> See <xref ref-type="bibr" rid="B1">Beydizade et al. (2018)</xref>.</p><p><bold>Female.</bold> Habitus as in Fig. <xref ref-type="fig" rid="F1">1B</xref>. Total length 11.87. Carapace 4.12 long, 3.10 wide. Eye sizes: <abbrev xmlns:xlink="http://www.w3.org/1999/xlink" xlink:title="anterior median eye" id="ABBRID0EXIAE" xlink:type="simple">AME</abbrev> 0.16, <abbrev xmlns:xlink="http://www.w3.org/1999/xlink" xlink:title="posterior median eye" id="ABBRID0E2IAE" xlink:type="simple">PME</abbrev> 0.15, <abbrev xmlns:xlink="http://www.w3.org/1999/xlink" xlink:title="posterior lateral eye" id="ABBRID0E6IAE" xlink:type="simple">PLE</abbrev> 0.17. Carapace and chelicerae dark reddish; carapace slightly lighter posteriorly. Sternum, labium, and maxillae reddish. Legs yellowish orange. Abdomen light beige, without any pattern. Spinnerets uniformly beige. Measurements of legs: I: 12.10 (3.41, 2.20, 3.00, 2.90, 0.59), II: 10.90 (3.06, 1.93, 2.60, 2.65, 0.66), III: 7.87 (2.27, 1.25, 1.67, 2.05, 0.63), IV: 11.05 (3.24, 1.65, 2.43, 2.96, 0.77). Spination: I, II: no spines. III: <abbrev xmlns:xlink="http://www.w3.org/1999/xlink" xlink:title="tibia" id="ABBRID0EDJAE" xlink:type="simple">Ti</abbrev>: 2pl, 2rl, 2v; <abbrev xmlns:xlink="http://www.w3.org/1999/xlink" xlink:title="metatarsus" id="ABBRID0EHJAE" xlink:type="simple">Mt</abbrev>: 3pl, 2rl, 6v. IV: <abbrev xmlns:xlink="http://www.w3.org/1999/xlink" xlink:title="femur" id="ABBRID0ELJAE" xlink:type="simple">Fe</abbrev>: 3d; <abbrev xmlns:xlink="http://www.w3.org/1999/xlink" xlink:title="tibia" id="ABBRID0EPJAE" xlink:type="simple">Ti</abbrev>: 2rl, 2v; <abbrev xmlns:xlink="http://www.w3.org/1999/xlink" xlink:title="metatarsus" id="ABBRID0ETJAE" xlink:type="simple">Mt</abbrev>: 3pl, 3rl, 6v.</p><p>Endogyne as in Fig. <xref ref-type="fig" rid="F7">7</xref>; receptacle (<italic><abbrev xmlns:xlink="http://www.w3.org/1999/xlink" xlink:title="receptacle" id="ABBRID0E5JAE" xlink:type="simple">Re</abbrev></italic>) with posteriorly bent lateral edges (<italic>Rl</italic>), ca 8 times longer than wide and as wide as transverse bar (<italic>Tb</italic>); dorsal arch (<italic><abbrev xmlns:xlink="http://www.w3.org/1999/xlink" xlink:title="dorsal arch" id="ABBRID0EMKAE" xlink:type="simple">Da</abbrev></italic>) ca 2.5 times wider than long, with rounded anterior edges; transverse bar (<italic>Tb</italic>) long and thin, ca 15 times longer than wide; posteriorly with pair of diverticula (<italic><abbrev xmlns:xlink="http://www.w3.org/1999/xlink" xlink:title="pair of diverticula" id="ABBRID0EYKAE" xlink:type="simple">Pd</abbrev></italic>).</p></tp:treatment-sec><tp:treatment-sec sec-type="notes" id="SECID0E3KAE"><title>Note.</title><p>The holotype of <italic><tp:taxon-name><tp:taxon-name-part taxon-name-part-type="genus" reg="Dysdera">D.</tp:taxon-name-part><tp:taxon-name-part taxon-name-part-type="species" reg="nakhchivanica">nakhchivanica</tp:taxon-name-part></tp:taxon-name></italic> has four teeth on the median process (<italic><abbrev xmlns:xlink="http://www.w3.org/1999/xlink" xlink:title="median process" id="ABBRID0EOLAE" xlink:type="simple">Mp</abbrev></italic>), while Armenian specimens have 5–7. We have tentatively considered this as an intraspecific variation. Certain variations in the male palp, some of which depend on the photography angle, are illustrated in Figs <xref ref-type="fig" rid="F4">4A</xref> and <xref ref-type="fig" rid="F6">6A–D</xref>.</p><fig id="F4" position="float" orientation="portrait"><object-id xmlns:xlink="http://www.w3.org/1999/xlink" content-type="doi" xlink:type="simple">10.3897/zookeys.1172.107112.figure4</object-id><object-id xmlns:xlink="http://www.w3.org/1999/xlink" content-type="arpha" xlink:type="simple">88CA6972-8CB6-5706-80DB-CE9102D4AB51</object-id><label>Figure 4.</label><caption><p>Male of <italic><tp:taxon-name><tp:taxon-name-part taxon-name-part-type="genus" reg="Dysdera">Dysdera</tp:taxon-name-part><tp:taxon-name-part taxon-name-part-type="species" reg="nakhchivanica">nakhchivanica</tp:taxon-name-part></tp:taxon-name></italic>, bulb. <bold>A</bold> retrolateral <bold>B</bold> prolateral <bold>C</bold> dorsal <bold>D</bold> ventral. Scale bar: 0.2 mm.</p></caption><graphic xmlns:xlink="http://www.w3.org/1999/xlink" xlink:href="zookeys-1172-117_article-107112__-g004.jpg" position="float" orientation="portrait" xlink:type="simple" id="oo_883879.jpg"><uri content-type="original_file" xlink:type="simple">https://binary.pensoft.net/fig/883879</uri></graphic></fig><fig id="F5" position="float" orientation="portrait"><object-id xmlns:xlink="http://www.w3.org/1999/xlink" content-type="doi" xlink:type="simple">10.3897/zookeys.1172.107112.figure5</object-id><object-id xmlns:xlink="http://www.w3.org/1999/xlink" content-type="arpha" xlink:type="simple">0672F986-AF8E-56D6-87C4-DB1F970AA93C</object-id><label>Figure 5.</label><caption><p>Male of <italic><tp:taxon-name><tp:taxon-name-part taxon-name-part-type="genus" reg="Dysdera">Dysdera</tp:taxon-name-part><tp:taxon-name-part taxon-name-part-type="species" reg="nakhchivanica">nakhchivanica</tp:taxon-name-part></tp:taxon-name></italic>, bulb. <bold>A</bold> dorsal <bold>B</bold> retrolateral. Scale bar: 0.1 mm.</p></caption><graphic xmlns:xlink="http://www.w3.org/1999/xlink" xlink:href="zookeys-1172-117_article-107112__-g005.jpg" position="float" orientation="portrait" xlink:type="simple" id="oo_883880.jpg"><uri content-type="original_file" xlink:type="simple">https://binary.pensoft.net/fig/883880</uri></graphic></fig><fig id="F6" position="float" orientation="portrait"><object-id xmlns:xlink="http://www.w3.org/1999/xlink" content-type="doi" xlink:type="simple">10.3897/zookeys.1172.107112.figure6</object-id><object-id xmlns:xlink="http://www.w3.org/1999/xlink" content-type="arpha" xlink:type="simple">39E233EB-CBE3-5849-922A-998194605AC2</object-id><label>Figure 6.</label><caption><p>Males of <italic><tp:taxon-name><tp:taxon-name-part taxon-name-part-type="genus" reg="Dysdera">Dysdera</tp:taxon-name-part><tp:taxon-name-part taxon-name-part-type="species" reg="nakhchivanica">nakhchivanica</tp:taxon-name-part></tp:taxon-name></italic>, bulbs of four specimens in retrolateral view, showing variations. Abbreviation: <italic><abbrev xmlns:xlink="http://www.w3.org/1999/xlink" xlink:title="median process" id="ABBRID0EKOAE" xlink:type="simple">Mp</abbrev></italic> – median process. Scale bar: 0.2 mm.</p></caption><graphic xmlns:xlink="http://www.w3.org/1999/xlink" xlink:href="zookeys-1172-117_article-107112__-g006.jpg" position="float" orientation="portrait" xlink:type="simple" id="oo_883881.jpg"><uri content-type="original_file" xlink:type="simple">https://binary.pensoft.net/fig/883881</uri></graphic></fig><fig id="F7" position="float" orientation="portrait"><object-id xmlns:xlink="http://www.w3.org/1999/xlink" content-type="doi" xlink:type="simple">10.3897/zookeys.1172.107112.figure7</object-id><object-id xmlns:xlink="http://www.w3.org/1999/xlink" content-type="arpha" xlink:type="simple">DF02474D-2D2A-5C51-9661-7AC87D71EF85</object-id><label>Figure 7.</label><caption><p>Female of <italic><tp:taxon-name><tp:taxon-name-part taxon-name-part-type="genus" reg="Dysdera">Dysdera</tp:taxon-name-part><tp:taxon-name-part taxon-name-part-type="species" reg="nakhchivanica">nakhchivanica</tp:taxon-name-part></tp:taxon-name></italic>, endogyne, dorsal. Abbreviations: <italic><abbrev xmlns:xlink="http://www.w3.org/1999/xlink" xlink:title="dorsal arch" id="ABBRID0EHPAE" xlink:type="simple">Da</abbrev></italic> – dorsal arch, <italic><abbrev xmlns:xlink="http://www.w3.org/1999/xlink" xlink:title="pair of diverticula" id="ABBRID0EMPAE" xlink:type="simple">Pd</abbrev></italic> – posterior diverticulum, <italic><abbrev xmlns:xlink="http://www.w3.org/1999/xlink" xlink:title="receptacle" id="ABBRID0ERPAE" xlink:type="simple">Re</abbrev></italic> – receptacle, <italic>Rl</italic> – receptacular lateral edge, <italic>Tb</italic> – transverse bar. Scale bar: 0.2 mm.</p></caption><graphic xmlns:xlink="http://www.w3.org/1999/xlink" xlink:href="zookeys-1172-117_article-107112__-g007.jpg" position="float" orientation="portrait" xlink:type="simple" id="oo_883882.jpg"><uri content-type="original_file" xlink:type="simple">https://binary.pensoft.net/fig/883882</uri></graphic></fig></tp:treatment-sec><tp:treatment-sec sec-type="distribution" id="SECID0EDQAE"><title>Distribution.</title><p>Azerbaijan (Nakhchivan) and Armenia (new record) (Fig. <xref ref-type="fig" rid="F10">10</xref>).</p></tp:treatment-sec><tp:treatment-sec><!--Section generated to contain objects referenced in tp:taxon-treatment.--><fig id="F1" position="float" orientation="portrait"><object-id xmlns:xlink="http://www.w3.org/1999/xlink" content-type="doi" xlink:type="simple">10.3897/zookeys.1172.107112.figure1</object-id><object-id xmlns:xlink="http://www.w3.org/1999/xlink" content-type="arpha" xlink:type="simple">2CDD736F-C315-56F3-A27D-32C8C69E5204</object-id><label>Figure 1.</label><caption><p>Habitus of the holotype male of <italic><tp:taxon-name><tp:taxon-name-part taxon-name-part-type="genus" reg="Dysdera">Dysdera</tp:taxon-name-part><tp:taxon-name-part taxon-name-part-type="species" reg="haykana">haykana</tp:taxon-name-part></tp:taxon-name></italic> sp. nov. (<bold>A</bold>) and the female of <italic><tp:taxon-name><tp:taxon-name-part taxon-name-part-type="genus" reg="Dysdera">D.</tp:taxon-name-part><tp:taxon-name-part taxon-name-part-type="species" reg="nakhchivanica">nakhchivanica</tp:taxon-name-part></tp:taxon-name></italic> (<bold>B</bold>), dorsal.</p></caption><graphic xmlns:xlink="http://www.w3.org/1999/xlink" xlink:href="zookeys-1172-117_article-107112__-g001.jpg" position="float" orientation="portrait" xlink:type="simple" id="oo_883876.jpg"><uri content-type="original_file" xlink:type="simple">https://binary.pensoft.net/fig/883876</uri></graphic></fig><fig id="F10" position="float" orientation="portrait"><object-id xmlns:xlink="http://www.w3.org/1999/xlink" content-type="doi" xlink:type="simple">10.3897/zookeys.1172.107112.figure10</object-id><object-id xmlns:xlink="http://www.w3.org/1999/xlink" content-type="arpha" xlink:type="simple">547689FF-41FD-5E95-8E2E-BA5B914F6B51</object-id><label>Figure 10.</label><caption><p>Distribution records of <italic><tp:taxon-name><tp:taxon-name-part taxon-name-part-type="genus" reg="Dysdera">Dysdera</tp:taxon-name-part><tp:taxon-name-part taxon-name-part-type="species" reg="haykana">haykana</tp:taxon-name-part></tp:taxon-name></italic> sp. nov. (circles), <italic><tp:taxon-name><tp:taxon-name-part taxon-name-part-type="genus" reg="Dysdera">D.</tp:taxon-name-part><tp:taxon-name-part taxon-name-part-type="species" reg="nakhchivanica">nakhchivanica</tp:taxon-name-part></tp:taxon-name></italic> (squares), and <italic><tp:taxon-name><tp:taxon-name-part taxon-name-part-type="genus" reg="Harpactea">Harpactea</tp:taxon-name-part><tp:taxon-name-part taxon-name-part-type="species" reg="armenica">armenica</tp:taxon-name-part></tp:taxon-name></italic> (triangles). Type localities are marked with red.</p></caption><graphic xmlns:xlink="http://www.w3.org/1999/xlink" xlink:href="zookeys-1172-117_article-107112__-g010.jpg" position="float" orientation="portrait" xlink:type="simple" id="oo_883885.jpg"><uri content-type="original_file" xlink:type="simple">https://binary.pensoft.net/fig/883885</uri></graphic></fig></tp:treatment-sec><ref-list><ref id="B1"><mixed-citation xmlns:xlink="http://www.w3.org/1999/xlink" xlink:type="simple"><person-group><name name-style="western"><surname>Beydizade</surname><given-names>N</given-names></name><name name-style="western"><surname>Shafaie</surname><given-names>S</given-names></name><name name-style="western"><surname>Guseinov</surname><given-names>E</given-names></name></person-group> (<year>2018</year>) <article-title>A new <italic><tp:taxon-name><tp:taxon-name-part taxon-name-part-type="genus">Dysdera</tp:taxon-name-part></tp:taxon-name></italic> species (<tp:taxon-name><tp:taxon-name-part taxon-name-part-type="order">Araneae</tp:taxon-name-part></tp:taxon-name>: <tp:taxon-name><tp:taxon-name-part taxon-name-part-type="family">Dysderidae</tp:taxon-name-part></tp:taxon-name>) from Azerbaijan.</article-title><source>Linzer Biologische Beitrage</source><volume>50</volume>(<issue>2</issue>): <fpage>1111</fpage>–<lpage>1118</lpage>.</mixed-citation></ref></ref-list></tp:taxon-treatment>
