# Supplementary material for: ﻿Notes on Dysderidae (Arachnida, Araneae) of Armenia and Iran, with new species and records
Source: Zookeys. 2023 Jul 25;1172:117–30. doi: 10.3897/zookeys.1172.107112 (PMC10394508; doi:10.3897/zookeys.1172.107112)
Supplement: XML Treatment for Harpactea armenica [file zookeys.1172.107112-treatment3.xml]

<!DOCTYPE tp:taxon-treatment
  PUBLIC "-//TaxonX//DTD Taxonomic Treatment Publishing DTD v0 20100105//EN" "tax-treatment-NSO.dtd">
<tp:taxon-treatment xmlns:tp="http://www.plazi.org/taxpub"><tp:treatment-meta><kwd-group><label>Taxon classification</label><kwd>
                <named-content content-type="kingdom">Animalia</named-content>
              </kwd><kwd>
                <named-content content-type="order">Araneae</named-content>
              </kwd><kwd>
                <named-content content-type="family">Dysderidae</named-content>
              </kwd></kwd-group><mixed-citation publication-type="journal"><person-group><name><surname>Kosyan</surname><given-names>Armine</given-names></name><name><surname>Zamani</surname><given-names>Alireza</given-names></name><name><surname>Marusik</surname><given-names>Yuri M.</given-names></name></person-group><article-title>﻿Notes on <tp:taxon-name><tp:taxon-name-part taxon-name-part-type="family">Dysderidae</tp:taxon-name-part></tp:taxon-name> (<tp:taxon-name><tp:taxon-name-part taxon-name-part-type="class">Arachnida</tp:taxon-name-part></tp:taxon-name>, <tp:taxon-name><tp:taxon-name-part taxon-name-part-type="order">Araneae</tp:taxon-name-part></tp:taxon-name>) of Armenia and Iran, with new species and records</article-title><source>Zookeys</source><day>25</day><month>07</month><year>2023</year><volume>1172</volume><fpage>117</fpage><lpage>130</lpage><pub-id pub-id-type="doi">10.3897/zookeys.1172.107112</pub-id></mixed-citation></tp:treatment-meta><tp:nomenclature><label>﻿</label><tp:taxon-name>
              <object-id xmlns:xlink="http://www.w3.org/1999/xlink" content-type="arpha" xlink:type="simple">F1F60027-7445-56EF-968F-BDD4C67717A7</object-id>
              <tp:taxon-name-part taxon-name-part-type="genus" reg="Harpactea">Harpactea</tp:taxon-name-part>
              <tp:taxon-name-part taxon-name-part-type="species" reg="armenica">armenica</tp:taxon-name-part>
            </tp:taxon-name><tp:taxon-authority>Dunin, 1989</tp:taxon-authority><xref ref-type="fig" rid="F8">Figs 8A, B</xref><xref ref-type="fig" rid="F9">, 9A–D</xref><tp:nomenclature-citation-list><tp:nomenclature-citation><tp:taxon-name>
                  <tp:taxon-name-part taxon-name-part-type="genus" reg="Harpactea">Harpactea</tp:taxon-name-part>
                  <tp:taxon-name-part taxon-name-part-type="species" reg="armenica">armenica</tp:taxon-name-part>
                </tp:taxon-name><comment>Dunin, 1989: 142, figs 1–3 (♂♀).</comment></tp:nomenclature-citation><tp:nomenclature-citation><tp:taxon-name>
                  <tp:taxon-name-part taxon-name-part-type="genus" reg="Harpactea">Harpactea</tp:taxon-name-part>
                  <tp:taxon-name-part taxon-name-part-type="species" reg="armenica">armenica</tp:taxon-name-part>
                </tp:taxon-name><comment>: <xref ref-type="bibr" rid="B11">Dunin 1992</xref>: 68, fig. 13 (♂♀).</comment></tp:nomenclature-citation></tp:nomenclature-citation-list></tp:nomenclature><tp:treatment-sec sec-type="material" id="SECID0EOTAE"><title>Materials examined.</title><p>Armenia: <italic>Aragatsotn Province</italic>: 24♂ 34♀ 29 juv. (<named-content xmlns:xlink="http://www.w3.org/1999/xlink" content-type="dwc:institutional_code" xlink:title="Zoological Museum of the Moscow State University, Russia" xlink:href="http://grbio.org/institution/moscow-state-university" xlink:type="simple">ZMMU</named-content>), foothills of Aragates <abbrev xmlns:xlink="http://www.w3.org/1999/xlink" xlink:title="metatarsus" id="ABBRID0E2TAE" xlink:type="simple">Mt</abbrev>., <named-content xmlns:xlink="http://www.w3.org/1999/xlink" content-type="dwc:verbatimCoordinates" xlink:type="simple"><named-content content-type="geo-json" specific-use="{&#34;type&#34;:&#34;Point&#34;,&#34;coordinates&#34;:[44.216667,40.383333]}" id="NCID0ECUAE" xlink:type="simple">40°23'N, 44°13'E</named-content></named-content>, 2200 m, 16.05.2021 (Y.M. Marusik); <italic>Ararat Province</italic>: 1♂ (<named-content xmlns:xlink="http://www.w3.org/1999/xlink" content-type="dwc:institutional_code" xlink:title="Zoological Museum of the Moscow State University, Russia" xlink:href="http://grbio.org/institution/moscow-state-university" xlink:type="simple">ZMMU</named-content>), env. of Urtsadzor Vill., <named-content xmlns:xlink="http://www.w3.org/1999/xlink" content-type="dwc:verbatimCoordinates" xlink:type="simple"><named-content content-type="geo-json" specific-use="{&#34;type&#34;:&#34;Point&#34;,&#34;coordinates&#34;:[44.814722,39.923889]}" id="NCID0ERUAE" xlink:type="simple">39°55'26"N, 44°48'53"E</named-content></named-content>, 1040 m, 6.05.2021 (Y.M. Marusik); 1♂ 2♀ (<named-content xmlns:xlink="http://www.w3.org/1999/xlink" content-type="dwc:institutional_code" xlink:title="Zoological Museum of the Moscow State University, Russia" xlink:href="http://grbio.org/institution/moscow-state-university" xlink:type="simple">ZMMU</named-content>), env. of Urtsalanj Vill., <named-content xmlns:xlink="http://www.w3.org/1999/xlink" content-type="dwc:verbatimCoordinates" xlink:type="simple"><named-content content-type="geo-json" specific-use="{&#34;type&#34;:&#34;Point&#34;,&#34;coordinates&#34;:[44.983333,39.816667]}" id="NCID0E5UAE" xlink:type="simple">39°49'N, 44°59'E</named-content></named-content>, 1800 m, 11.05.2021 (Y.M. Marusik); 5♂ 1♀ (<named-content xmlns:xlink="http://www.w3.org/1999/xlink" content-type="dwc:institutional_code" xlink:title="Zoological Museum of the Moscow State University, Russia" xlink:href="http://grbio.org/institution/moscow-state-university" xlink:type="simple">ZMMU</named-content>), Garni gorge, Azat river, <named-content xmlns:xlink="http://www.w3.org/1999/xlink" content-type="dwc:verbatimCoordinates" xlink:type="simple"><named-content content-type="geo-json" specific-use="{&#34;type&#34;:&#34;Point&#34;,&#34;coordinates&#34;:[44.732500,40.108889]}" id="NCID0ELVAE" xlink:type="simple">40°06'32"N, 44°43'57"E</named-content></named-content>, 1240 m, 17.05.2021 (Y.M. Marusik); <italic>Kotayk Province</italic>: 3♂ 2♀ (<named-content xmlns:xlink="http://www.w3.org/1999/xlink" content-type="dwc:institutional_code" xlink:title="Zoological Museum of the Moscow State University, Russia" xlink:href="http://grbio.org/institution/moscow-state-university" xlink:type="simple">ZMMU</named-content>), env. of Geghadir, <named-content xmlns:xlink="http://www.w3.org/1999/xlink" content-type="dwc:verbatimCoordinates" xlink:type="simple"><named-content content-type="geo-json" specific-use="{&#34;type&#34;:&#34;Point&#34;,&#34;coordinates&#34;:[44.633333,40.150000]}" id="NCID0E1VAE" xlink:type="simple">40°09'N, 44°38'E</named-content></named-content>, 15.05.2021 (Y.M. Marusik); 2♂ 4♀ (<named-content xmlns:xlink="http://www.w3.org/1999/xlink" content-type="dwc:institutional_code" xlink:title="Zoological Museum of the Moscow State University, Russia" xlink:href="http://grbio.org/institution/moscow-state-university" xlink:type="simple">ZMMU</named-content>), env. of Solak Vill., <named-content xmlns:xlink="http://www.w3.org/1999/xlink" content-type="dwc:verbatimCoordinates" xlink:type="simple"><named-content content-type="geo-json" specific-use="{&#34;type&#34;:&#34;Point&#34;,&#34;coordinates&#34;:[44.715833,40.473333]}" id="NCID0EHWAE" xlink:type="simple">40°28'24"N, 44°42'57"E</named-content></named-content>, 14.05.2021 (Y.M. Marusik); 1♂ 1♀ (<named-content xmlns:xlink="http://www.w3.org/1999/xlink" content-type="dwc:institutional_code" xlink:title="Zoological Museum of the Moscow State University, Russia" xlink:href="http://grbio.org/institution/moscow-state-university" xlink:type="simple">ZMMU</named-content>), env. of Aghveran Vill., <named-content xmlns:xlink="http://www.w3.org/1999/xlink" content-type="dwc:verbatimCoordinates" xlink:type="simple"><named-content content-type="geo-json" specific-use="{&#34;type&#34;:&#34;Point&#34;,&#34;coordinates&#34;:[44.590000,40.498333]}" id="NCID0EUWAE" xlink:type="simple">40°29'54"N, 44°35'24"E</named-content></named-content>, 7–8.05.2021 (Y.M. Marusik); 5♂ 7♀ 4 juv. (<named-content xmlns:xlink="http://www.w3.org/1999/xlink" content-type="dwc:institutional_code" xlink:title="Zoological Museum of the Moscow State University, Russia" xlink:href="http://grbio.org/institution/moscow-state-university" xlink:type="simple">ZMMU</named-content>), same locality, 7.05.2021 (Y.M. Marusik); <italic>Vayots Dzor Province</italic>: 21♂14♀ (<named-content xmlns:xlink="http://www.w3.org/1999/xlink" content-type="dwc:institutional_code" xlink:title="Zoological Museum of the Moscow State University, Russia" xlink:href="http://grbio.org/institution/moscow-state-university" xlink:type="simple">ZMMU</named-content>), Shatin, <named-content xmlns:xlink="http://www.w3.org/1999/xlink" content-type="dwc:verbatimCoordinates" xlink:type="simple"><named-content content-type="geo-json" specific-use="{&#34;type&#34;:&#34;Point&#34;,&#34;coordinates&#34;:[45.316667,39.833333]}" id="NCID0EIXAE" xlink:type="simple">39°50'N, 45°19'E</named-content></named-content>, 9.05.2021 (Y.M. Marusik); 2♂ 3♀ (<named-content xmlns:xlink="http://www.w3.org/1999/xlink" content-type="dwc:institutional_code" xlink:title="Zoological Museum of the Moscow State University, Russia" xlink:href="http://grbio.org/institution/moscow-state-university" xlink:type="simple">ZMMU</named-content>), Shatin, <named-content xmlns:xlink="http://www.w3.org/1999/xlink" content-type="dwc:verbatimCoordinates" xlink:type="simple"><named-content content-type="geo-json" specific-use="{&#34;type&#34;:&#34;Point&#34;,&#34;coordinates&#34;:[45.316667,39.833333]}" id="NCID0EVXAE" xlink:type="simple">39°50'N, 45°19'E</named-content></named-content>, 9.05.2021 (Y.M. Marusik); <italic>Yerevan</italic>: 7♂ 9♀ (<named-content xmlns:xlink="http://www.w3.org/1999/xlink" content-type="dwc:institutional_code" xlink:title="Zoological Museum of the Moscow State University, Russia" xlink:href="http://grbio.org/institution/moscow-state-university" xlink:type="simple">ZMMU</named-content>), Yerevan, botanical garden, <named-content xmlns:xlink="http://www.w3.org/1999/xlink" content-type="dwc:verbatimCoordinates" xlink:type="simple"><named-content content-type="geo-json" specific-use="{&#34;type&#34;:&#34;Point&#34;,&#34;coordinates&#34;:[44.555833,40.211944]}" id="NCID0EPYAE" xlink:type="simple">40°12'43"N, 44°33'21"E</named-content></named-content>, 17.05.2021 (Y.M. Marusik). Iran: <italic>East Azerbaijan Province</italic>: 1♂ 3♀ (<named-content xmlns:xlink="http://www.w3.org/1999/xlink" content-type="dwc:institutional_code" xlink:title="Muséum d’histoire naturelle, Genève, Switzerland" xlink:href="http://grbio.org/institution/museum-dhistoire-naturelle-6" xlink:type="simple">MHNG</named-content>), NE of Sofian, <named-content xmlns:xlink="http://www.w3.org/1999/xlink" content-type="dwc:verbatimCoordinates" xlink:type="simple"><named-content content-type="geo-json" specific-use="{&#34;type&#34;:&#34;Point&#34;,&#34;coordinates&#34;:[45.833333,38.350000]}" id="NCID0E5YAE" xlink:type="simple">38°21'N, 45°50'E</named-content></named-content>, 5.06.1975 (A. Senglet); <italic>Gilan Province</italic>: 1♂ 3♀ (<named-content xmlns:xlink="http://www.w3.org/1999/xlink" content-type="dwc:institutional_code" xlink:title="Muséum d’histoire naturelle, Genève, Switzerland" xlink:href="http://grbio.org/institution/museum-dhistoire-naturelle-6" xlink:type="simple">MHNG</named-content>), Asalem, <named-content xmlns:xlink="http://www.w3.org/1999/xlink" content-type="dwc:verbatimCoordinates" xlink:type="simple"><named-content content-type="geo-json" specific-use="{&#34;type&#34;:&#34;Point&#34;,&#34;coordinates&#34;:[48.950000,37.750000]}" id="NCID0ENZAE" xlink:type="simple">37°45'N, 48°57'E</named-content></named-content>, 11.06.1975 (A. Senglet); 1♂ 3♀ (<named-content xmlns:xlink="http://www.w3.org/1999/xlink" content-type="dwc:institutional_code" xlink:title="Muséum d’histoire naturelle, Genève, Switzerland" xlink:href="http://grbio.org/institution/museum-dhistoire-naturelle-6" xlink:type="simple">MHNG</named-content>), Lahidjan, <named-content xmlns:xlink="http://www.w3.org/1999/xlink" content-type="dwc:verbatimCoordinates" xlink:type="simple"><named-content content-type="geo-json" specific-use="{&#34;type&#34;:&#34;Point&#34;,&#34;coordinates&#34;:[49.900000,37.183333]}" id="NCID0E1ZAE" xlink:type="simple">37°11'N, 49°54'E</named-content></named-content>, 5.07.1973 (A. Senglet); <italic>Mazandaran Province</italic>: 1♂ 3♀ (<named-content xmlns:xlink="http://www.w3.org/1999/xlink" content-type="dwc:institutional_code" xlink:title="Muséum d’histoire naturelle, Genève, Switzerland" xlink:href="http://grbio.org/institution/museum-dhistoire-naturelle-6" xlink:type="simple">MHNG</named-content>), road to Djavaherdeh, <named-content xmlns:xlink="http://www.w3.org/1999/xlink" content-type="dwc:verbatimCoordinates" xlink:type="simple"><named-content content-type="geo-json" specific-use="{&#34;type&#34;:&#34;Point&#34;,&#34;coordinates&#34;:[50.550000,36.916667]}" id="NCID0EJ1AE" xlink:type="simple">36°55'N, 50°33'E</named-content></named-content>, 1200 m, 7.08.1974 (A. Senglet); <italic>West Azerbaijan Province</italic>: 1♂ 3♀ (<named-content xmlns:xlink="http://www.w3.org/1999/xlink" content-type="dwc:institutional_code" xlink:title="Muséum d’histoire naturelle, Genève, Switzerland" xlink:href="http://grbio.org/institution/museum-dhistoire-naturelle-6" xlink:type="simple">MHNG</named-content>), Qara Kelisa, <named-content xmlns:xlink="http://www.w3.org/1999/xlink" content-type="dwc:verbatimCoordinates" xlink:type="simple"><named-content content-type="geo-json" specific-use="{&#34;type&#34;:&#34;Point&#34;,&#34;coordinates&#34;:[44.633333,39.066667]}" id="NCID0EY1AE" xlink:type="simple">39°04'N, 44°38'E</named-content></named-content>, 31.05.1975 (A. Senglet).</p></tp:treatment-sec><tp:treatment-sec sec-type="comments" id="SECID0E41AE"><title>Comments.</title><p>This species is most similar to <italic><tp:taxon-name><tp:taxon-name-part taxon-name-part-type="genus" reg="Harpactea">H.</tp:taxon-name-part><tp:taxon-name-part taxon-name-part-type="species" reg="secunda">secunda</tp:taxon-name-part></tp:taxon-name></italic> Dunin, 1989, a species restricted to northern Armenia, but can be differentiated from it by the base of embolus (<italic>Eb</italic>) (slightly and roundly bent, vs sharply bent to about 70°). It is possible that this small difference is only an intraspecific variation; in order to verify this, it is necessary to collect additional material from northern Armenia or examine the type specimens of <italic><tp:taxon-name><tp:taxon-name-part taxon-name-part-type="genus" reg="Harpactea">H.</tp:taxon-name-part><tp:taxon-name-part taxon-name-part-type="species" reg="secunda">secunda</tp:taxon-name-part></tp:taxon-name></italic>. Furthermore, it is likely that the female illustrated by <xref ref-type="bibr" rid="B8">Dunin (1989</xref>, <xref ref-type="bibr" rid="B11">1992</xref>) belongs to another species. All females collected in Armenia and Iran examined here have a longer receptacle, longer than anterior diverticulum (<italic>Ad</italic>) <italic>sensu</italic><xref ref-type="bibr" rid="B11">Dunin (1992)</xref>, and lack bulbous thickening of the receptacle (<italic><abbrev xmlns:xlink="http://www.w3.org/1999/xlink" xlink:title="receptacle" id="ABBRID0EM3AE" xlink:type="simple">Re</abbrev></italic>, Fig. <xref ref-type="fig" rid="F9">9D</xref>).</p><fig id="F8" position="float" orientation="portrait"><object-id xmlns:xlink="http://www.w3.org/1999/xlink" content-type="doi" xlink:type="simple">10.3897/zookeys.1172.107112.figure8</object-id><object-id xmlns:xlink="http://www.w3.org/1999/xlink" content-type="arpha" xlink:type="simple">892B0241-5B73-57A5-89B6-813200F7D67D</object-id><label>Figure 8.</label><caption><p>Habitus of <italic><tp:taxon-name><tp:taxon-name-part taxon-name-part-type="genus" reg="Harpactea">Harpactea</tp:taxon-name-part><tp:taxon-name-part taxon-name-part-type="species" reg="armenica">armenica</tp:taxon-name-part></tp:taxon-name></italic>, male (<bold>A</bold>) and female (<bold>B</bold>), dorsal.</p></caption><graphic xmlns:xlink="http://www.w3.org/1999/xlink" xlink:href="zookeys-1172-117_article-107112__-g008.jpg" position="float" orientation="portrait" xlink:type="simple" id="oo_883883.jpg"><uri content-type="original_file" xlink:type="simple">https://binary.pensoft.net/fig/883883</uri></graphic></fig><fig id="F9" position="float" orientation="portrait"><object-id xmlns:xlink="http://www.w3.org/1999/xlink" content-type="doi" xlink:type="simple">10.3897/zookeys.1172.107112.figure9</object-id><object-id xmlns:xlink="http://www.w3.org/1999/xlink" content-type="arpha" xlink:type="simple">D3193D15-AD38-58D0-A0DA-1F5E4313AB86</object-id><label>Figure 9.</label><caption><p>Copulatory organs of <italic><tp:taxon-name><tp:taxon-name-part taxon-name-part-type="genus" reg="Harpactea">Harpactea</tp:taxon-name-part><tp:taxon-name-part taxon-name-part-type="species" reg="armenica">armenica</tp:taxon-name-part></tp:taxon-name></italic><bold>A–C</bold> bulb, prolateral, retrolateral and ventral <bold>D</bold> endogyne, dorsal. Abbreviations: <italic>Ad</italic> – anterior diverticulum, <italic>Eb</italic> – base of embolus, <italic><abbrev xmlns:xlink="http://www.w3.org/1999/xlink" xlink:title="receptacle" id="ABBRID0EM5AE" xlink:type="simple">Re</abbrev></italic> – receptacle. Scale bars: 0.2 mm.</p></caption><graphic xmlns:xlink="http://www.w3.org/1999/xlink" xlink:href="zookeys-1172-117_article-107112__-g009.jpg" position="float" orientation="portrait" xlink:type="simple" id="oo_883884.jpg"><uri content-type="original_file" xlink:type="simple">https://binary.pensoft.net/fig/883884</uri></graphic></fig></tp:treatment-sec><tp:treatment-sec sec-type="distribution" id="SECID0EV5AE"><title>Distribution.</title><p>This species was previously known from only two localities in Armenia: Yerevan and the southernmost part of Kotayk Province. The new records slightly extend the known range of the species to the north, approximately 5° to the east, and around 4° to the south. Additionally, this species is newly recorded from Iran (Fig. <xref ref-type="fig" rid="F10">10</xref>).</p><fig id="F10" position="float" orientation="portrait"><object-id xmlns:xlink="http://www.w3.org/1999/xlink" content-type="doi" xlink:type="simple">10.3897/zookeys.1172.107112.figure10</object-id><object-id xmlns:xlink="http://www.w3.org/1999/xlink" content-type="arpha" xlink:type="simple">547689FF-41FD-5E95-8E2E-BA5B914F6B51</object-id><label>Figure 10.</label><caption><p>Distribution records of <italic><tp:taxon-name><tp:taxon-name-part taxon-name-part-type="genus" reg="Dysdera">Dysdera</tp:taxon-name-part><tp:taxon-name-part taxon-name-part-type="species" reg="haykana">haykana</tp:taxon-name-part></tp:taxon-name></italic> sp. nov. (circles), <italic><tp:taxon-name><tp:taxon-name-part taxon-name-part-type="genus" reg="Dysdera">D.</tp:taxon-name-part><tp:taxon-name-part taxon-name-part-type="species" reg="nakhchivanica">nakhchivanica</tp:taxon-name-part></tp:taxon-name></italic> (squares), and <italic><tp:taxon-name><tp:taxon-name-part taxon-name-part-type="genus" reg="Harpactea">Harpactea</tp:taxon-name-part><tp:taxon-name-part taxon-name-part-type="species" reg="armenica">armenica</tp:taxon-name-part></tp:taxon-name></italic> (triangles). Type localities are marked with red.</p></caption><graphic xmlns:xlink="http://www.w3.org/1999/xlink" xlink:href="zookeys-1172-117_article-107112__-g010.jpg" position="float" orientation="portrait" xlink:type="simple" id="oo_883885.jpg"><uri content-type="original_file" xlink:type="simple">https://binary.pensoft.net/fig/883885</uri></graphic></fig></tp:treatment-sec><ref-list><ref id="B11"><mixed-citation xmlns:xlink="http://www.w3.org/1999/xlink" xlink:type="simple"><person-group><name name-style="western"><surname>Dunin</surname><given-names>PM</given-names></name></person-group> (<year>1992</year>) <article-title>The spider family <tp:taxon-name><tp:taxon-name-part taxon-name-part-type="family">Dysderidae</tp:taxon-name-part></tp:taxon-name> of the Caucasian fauna (<tp:taxon-name><tp:taxon-name-part taxon-name-part-type="class">Arachnida</tp:taxon-name-part></tp:taxon-name><tp:taxon-name><tp:taxon-name-part taxon-name-part-type="order">Aranei</tp:taxon-name-part></tp:taxon-name><tp:taxon-name><tp:taxon-name-part taxon-name-part-type="infraorder">Haplogynae</tp:taxon-name-part></tp:taxon-name>).</article-title><source><tp:taxon-name><tp:taxon-name-part taxon-name-part-type="phylum">Arthropoda</tp:taxon-name-part></tp:taxon-name> Selecta</source><volume>1</volume>(<issue>3</issue>): <fpage>35</fpage>–<lpage>76</lpage>. [In Russian]</mixed-citation></ref><ref id="B8"><mixed-citation xmlns:xlink="http://www.w3.org/1999/xlink" xlink:type="simple"><person-group><name name-style="western"><surname>Dunin</surname><given-names>PM</given-names></name></person-group> (<year>1989</year>) <article-title>New spider species of the <italic><tp:taxon-name><tp:taxon-name-part taxon-name-part-type="genus">Harpactea</tp:taxon-name-part></tp:taxon-name></italic> genus from Armenia (<tp:taxon-name><tp:taxon-name-part taxon-name-part-type="order">Aranei</tp:taxon-name-part></tp:taxon-name>, <tp:taxon-name><tp:taxon-name-part taxon-name-part-type="family">Dysderidae</tp:taxon-name-part></tp:taxon-name>).</article-title><source>Zoologicheskiĭ Zhurnal</source><volume>68</volume>(<issue>7</issue>): <fpage>142</fpage>–<lpage>145</lpage>. [In Russian]</mixed-citation></ref></ref-list></tp:taxon-treatment>
